# Supplementary material for: Low concordance of short‐term and long‐term selection responses in experimental Drosophila populations
Source: Mol Ecol. 2020 Aug 26;29(18):3466–75. doi: 10.1111/mec.15579 (PMC7540288; doi:10.1111/mec.15579)
Supplement: Supplementary file 1 — Supplementary Material [file MEC-29-3466-s001.zip]

Archive with 2 entries (2 files):
- mec15579-sup-0001-Supinfo.pdf
- supplement.tex
