# Supplementary material for: Low concordance of short‐term and long‐term selection responses in experimental Drosophila populations
Source: Mol Ecol. 2020 Aug 26;29(18):3466–75. doi: 10.1111/mec.15579 (PMC7540288; doi:10.1111/mec.15579)
Supplement: Supplementary file 1 — Supplementary Material [file MEC-29-3466-s001.zip › supplement.tex]

\documentclass[main.tex]{subfiles}
\usepackage{natbib}
\beginsupplement

\begin{document}
\bibliographystyle{apalike}

\section*{Supplemental Information for}
\subsection*{Low concordance of short-term and long-term selection responses in experimental \textit{Drosophila} populations}
\vspace{1em}
Anna Maria Langmüller$^{1,2}$ and Christian Schötterer$^{2,*}$\\

$^1$Vienna Graduate School of Population Genetics, 1210, Austria\\
$^2$Institut für Populationsgenetik, Vetmeduni Vienna, Veterinärplatz 1, 1210 Wien 1210, Austria\\
$^*$corresponding author: christian.schloetterer@vetmeduni.ac.at\\

\listoffigures 
\listoftables


\section*{Supplementary Material and Methods} %Methods 

\subsection*{Identification of candidate SNPs}
SNPs were called applying the following criteria: base quality of 40 in at least one  replicate, a read depth between the 2$^{nd}$ and 98$^{th}$ percentile, and the minor allele is supported by at least ten reads. Repeats, transposable elements, SNPs specific to Y-translocated genes \citep{Tobler2017}, and 5-bp regions around indels were excluded from the analysis to increase the robustness of the SNP set (for further details, see \citet{Barghi2019}), resulting in 5,096,200 SNPs on chromosomes X, 2, 3, and 4.\\

\singlespacing
\bibliography{bibliography} %Methods: References 

%%%%%%%%%%%%%%%%%%%%
% FIGURES
%%%%%%%%%%%%%%%%%%%%

\begin{figure}[H] %S1: time resolved windows 
\begin{minipage}[c][\textheight]{\textwidth}
    \centering
    \includegraphics[width=\textwidth,height=\textheight,keepaspectratio]{figures/Fig_S1.png}
    \caption[Time resolved candidate window respresentation]{Time resolved representation of all windows that were classified as candidate window for at least one time point: each window is shown in a single row for generation 10 to 60. Windows that are enriched for candidate SNPs at a particular time point are colored black; not enriched windows are colored grey. Windows with similar candidate window patterns are grouped together.}
    \label{fig:S1}
    \end{minipage}
\end{figure}

\begin{figure}[H] %S2: HADR
\begin{minipage}[c][\textheight]{\textwidth}
    \centering
    \includegraphics[width=\textwidth,height=\textheight,keepaspectratio]{figures/Fig_S2.png}
    \caption[Haplotype discovery rate]{Empirical data: Haplotype discovery rate (HADR) from generation 10 to generation 50. The x-axis shows the five intermediate time points, the y-axis the haplotype blocks determined by \cite{Barghi2019}. Haplotype blocks are grouped by similar HADR dynamics over time. Tiles are colored by HADR score. The 10 haplotype blocks of the Early Detected Haplotypes (EDHA) cluster (n$=$10) are highlighted by a pink frame.\\While the HADR of most haplotype blocks increases with time, for nine haplotype blocks the HADR score fluctuated (2.7, 2.15, 2.23, 3.8, 3.9, 3.12, 3.24, 3.33, and 3.47). Because these haplotype blocks are mainly based on marginally significant candidate SNPs (Table \ref{table:S8}), they are more sensitive to random fluctuations, partly due to experimental noise, partly due to stochasticity of the simulations used to determine the significance threshold.}
    \label{fig:S2}
\end{minipage}
\end{figure}

\begin{figure}[H] %S3: EDHA PCA
\centering
\begin{minipage}[c][\textheight]{\textwidth}
    \includegraphics[width=\textwidth,height=\textheight,keepaspectratio]{figures/Fig_S3.png}
    \caption[Haplotype discovery rate, PCA]{The first two principle components from a PCA based on the haplotype discovery rate (HADR) from generation 10 to generation 50. Each haplotype block is represented by a single dot. Blocks of the early detectable haplotype block (EDHA) cluster are colored in blue, others in purple.}
    \label{fig:S3}
    \end{minipage}
\end{figure}

\begin{figure}[H] %S4: Jaccard Index Simulations 
\begin{minipage}[c][\textheight]{\textwidth}
\centering
    \includegraphics[width=\textwidth,height=\textheight,keepaspectratio]{figures/Fig_S4.png}
\caption[Similarity measures for candidate SNPs (simulation with linkage)]{Jaccard index (J) for pairwise comparisons of candidate sets based on a simulated Evolve and Resequence experiment (filtered for SNPs segregating in all generations and time points). The top triangle shows candidate window sets, the bottom triangle candidate SNP sets. Significant similarities (\textit{p}$<$0.05 after multiple testing correction, 10 000 bootstraps) are marked in pink.}
\label{fig:S4}
\end{minipage}
\end{figure}

\begin{figure}[H] %S5: AUC, Simulations
\begin{minipage}[c][\textheight]{\textwidth}
\centering
\includegraphics[width=\textwidth,height=\textheight,keepaspectratio]{figures/Fig_S5.png}
\caption[Rank of candidate SNPs over time (simulation with linkage)]{The rank of candidate SNPs becomes more congruent with time in the simulated data. In this ROC-like graph, the ranking of all candidate SNPs in candidate windows is compared. Each panel shows one intermediate time point compared to generation 60. The overlap (in percent) for each candidate window is indicated by a separate line. The median overlap (turquoise line) monotonically increases with experimental duration, demonstrating that the ranking of candidate SNPs is more robust for advanced generations. The grey, dashed lines shows the expected overlap in SNP ranking if every variant at generation 60 is recapitulated in a previous time point.}
\label{fig:S5}
\end{minipage}
\end{figure}

\begin{figure}[H] %S6: Jaccard index, rare SNPs
\begin{minipage}[c][\textheight]{\textwidth}
\centering
    \includegraphics[width=\textwidth,height=\textheight,keepaspectratio]{figures/Fig_S6.png}
\caption[Similarity measures for candidate SNPs (including fixed SNPs)]{Jaccard index (J) for pairwise comparisons of empirical candidate sets (not filtered for SNPs segregating in all generations and time points). The top triangle shows candidate window sets, the bottom triangle candidate SNP sets. Significant similarities (\textit{p}$<$0.05 after multiple testing correction, 10 000 bootstraps) are marked in pink.}
\label{fig:S6}
\end{minipage}
\end{figure}

\begin{figure}[H] %S7: Detected Targets, Simulations
\begin{minipage}[c][\textheight]{\textwidth}
    \centering
    \includegraphics[width=\textwidth,height=\textheight,keepaspectratio]{figures/Fig_S7.png}
    \caption[Number of detected causative SNPs (simulation with linkage)]{Number of detected causative SNPs for generation 10 to 60. 99 causative SNPs were simulated.}
    \label{fig:supp:sim-rediscovered}
\end{minipage}
\end{figure}

\begin{figure}[H] %S8: consistent SNPs/windows, rare SNPs
\begin{minipage}[c][\textheight]{\textwidth}
    \centering
    \includegraphics[width=\textwidth,height=\textheight,keepaspectratio]{figures/Fig_S8.png}
    \caption[Fraction of shared candidates (including fixed SNPs)]{Less than 5\% of candidate SNPs in generation 60 are detected consistently at every generation. The bars depict the ratio of candidates at generation 60 (SNPs in purple, windows in yellow) that consistently remain candidates at consecutive earlier time points (e.g. 40.2 \% of the candidate SNPs at generation 60 are also candidates in generation 50 and 40). Window-based analyses are more consistent than SNP-based analyses.}
    \label{fig:S8}
\end{minipage}
\end{figure}

\begin{figure}[H] %S9: ratio fixed candidate SNPs
\begin{minipage}[c][\textheight]{\textwidth}
    \centering
    \includegraphics[width=\textwidth,height=\textheight,keepaspectratio]{figures/Fig_S9.png}
    \caption[Fraction of candidate SNPs fixed at later generations]{Less than 3.5 \% of candidate SNPs in generation 10 are fixed at later generations. The points show the ratio of candidate SNPs that are fixed (frequency $\geq$ 0.99) in at least 8 out of 10 replicates at later time points.}
    \label{fig:S9}
\end{minipage}
\end{figure}

\begin{figure}[H] %S10: consistent SNPs/windows, Simulations
\begin{minipage}[c][\textheight]{\textwidth}
    \centering
    \includegraphics[width=\textwidth,height=\textheight,keepaspectratio]{figures/Fig_S10.png}
    \caption[Fraction of shared candidates (simulation with linkage)]{Less than 3\% of candidate SNPs in generation 60 are detected consistently at every generation in our simulated Evolve and Resequence experiment. The bars depict the ratio of  candidates at generation 60 (SNPs in purple, windows in yellow) that consistently remain candidates at consecutive earlier time points (e.g. 45.9 \% of generation 60 candidate SNPs are also candidates in generation 50 and 40). Window-based analyses are more consistent than SNP-based analyses.}
    \label{fig:S10}
\end{minipage}
\end{figure}

\begin{figure}[H] %S11: additional EDHA information
\begin{minipage}[c][\textheight]{\textwidth}
    \centering
    \includegraphics[width=\textwidth, height=\textheight,keepaspectratio]{figures/Fig_S11.png}
    \caption[Early detectable haplotype blocks properties II]{Early detectable haplotype blocks (EDHAs) do not differ in starting allele frequency (\textbf{A}), block length (\textbf{B}), average recombination rate (\textbf{C}),  strength of selection (both early (\textbf{D}) and late (\textbf{E}) in the experiment), or number of rising replicates in generation 60 (\textbf{F}) from other haplotype blocks. Values above the boxplots represent the two-tailed Mann-Whitney test \textit{p}-values corrected for multiple testing with the Benjamini-Hochberg procedure.}
    \label{fig:S11}
\end{minipage}
\end{figure}

\begin{figure}[H] %S12: EDHAs info, simulations 
\begin{minipage}[c][\textheight]{\textwidth}
    \centering
    \includegraphics[width=\textwidth, height=\textheight,keepaspectratio]{figures/Fig_S12.png}
    \caption[Early detectable haplotype blocks properties (simulation with linkage)]{After 20 generations, early detectable targets respond in more replicates than other targets in the simulated Evolve and Resequence experiment $-$ regardless of the chosen allele frequency change cutoff (\textbf{A}). Early detectable targets do not differ in selection strength (\textbf{B}), starting allele frequency (\textbf{C}) or average recombination rate (\textbf{D}) from other selected targets. Values above the boxplots represent the two-tailed Mann-Whitney test \textit{p}-values corrected for multiple testing with the Benjamini-Hochberg procedure.}
    \label{fig:S12}
\end{minipage}
\end{figure}

\begin{figure}[H] %S13: Winner's curse simulation
\begin{minipage}[c][\textheight]{\textwidth}
    \centering
    \includegraphics[width=\textwidth, height=\textheight,keepaspectratio]{figures/Fig_S13.png}
    \caption[drift can enhance parallelism (simulation without linkage)]{After 20 generations, detectable loci (candidates, FDR$\leq$5\%) respond in more replicates (allele frequency change of at least 5\%) than not detectable loci, despite having the same starting allele frequency (10\%), and selection coefficient (0.05) in computer simulations (100 000 loci simulated). The p-value above the boxplots represents the two-tailed Mann-Whitney test.}
    \label{fig:S13}
\end{minipage}
\end{figure}


%%%%%%%%%%%%%%%%%%%%%%%%%%
%TABLES
%%%%%%%%%%%%%%%%%%%%%%%%%%

\begin{table}[H] %S1: mean Ne
\centering
\caption[$N_e$ estimates]{$N_e$ estimates for the X-chromosome and autosomes averaged across 10 replicates at different time points}
\begin{tabular}{ccc}
  \hline
generation & X & autosome \\ 
  \hline
10 & 257 & 278 \\ 
20 & 230 & 261 \\ 
30 & 237 & 266 \\ 
40 & 239 & 260 \\ 
50 & 245 & 269 \\ 
60 & 262 & 291 \\ 
\hline
\end{tabular}
\label{table:S1}
\end{table}
\newpage

\begin{table}[H] %S2: individual Ne estimates, autosome 
\centering
\caption[Replicate-specific autosomal $N_e$ estimates]{Replicate-specific autosomal $N_e$ estimates for different time points}
\begin{tabular}{rrrrrrrrrrr}
  \hline
 generation& R1 & R2 & R3 & R4 & R5 & R6 & R7 & R8 & R9 & R10 \\ 
  \hline
    10 & 334 & 431 & 333 & 279 & 213 & 251 & 236 & 257 & 262 & 188 \\ 
    20 & 309 & 310 & 240 & 208 & 226 & 274 & 221 & 274 & 316 & 235 \\ 
    30 & 337 & 304 & 238 & 210 & 234 & 290 & 239 & 243 & 288 & 275 \\ 
     40 & 341 & 306 & 238 & 205 & 227 & 287 & 255 & 211 & 270 & 257 \\ 
    50 & 356 & 306 & 237 & 235 & 215 & 289 & 281 & 226 & 288 & 257 \\
60 & 381 & 336 & 247 & 255 & 246 & 307 & 297 & 244 & 310 & 287 \\ 
\hline
\end{tabular}
\label{table:S2}
\end{table}
\newpage

\begin{table}[H] %S3: individual Ne estimates, X
\centering
\caption[Replicate-specific X $N_e$ estimates]{Replicate-specific X $N_e$ estimates for different time points}
\begin{tabular}{rrrrrrrrrrr}
  \hline
 generation & R1 & R2 & R3 & R4 & R5 & R6 & R7 & R8 & R9 & R10 \\ 
  \hline
  10 & 291 & 411 & 279 & 261 & 209 & 228 & 224 & 251 & 211 & 201 \\ 
20 & 181 & 269 & 220 & 226 & 236 & 191 & 255 & 253 & 240 & 230 \\
30 & 190 & 281 & 251 & 207 & 237 & 218 & 233 & 239 & 266 & 253 \\ 
40 & 191 & 268 & 265 & 213 & 220 & 230 & 252 & 217 & 286 & 248 \\ 
50 & 203 & 279 & 260 & 231 & 214 & 236 & 256 & 229 & 292 & 250 \\ 
60 & 217 & 280 & 269 & 240 & 208 & 274 & 270 & 241 & 358 & 268 \\
\hline
\end{tabular}
\label{table:S3}
\end{table}
\newpage

\begin{table}[H] %S4: ratio window
\caption[Fraction of shared candidate windows]{Fraction of candidate windows at generation 60, that are also candidate windows in all previous generations. a: windows size $=$ 5 000 SNPs. SNPs do not necessarily segregate in all replicates and time points. b: window size $=$13 025 SNPs (a window with 13 025 SNPs result on average in a window length of 250 kb: that is half the step size in the sliding window approach used by \cite{Barghi2019} to reconstruct selected haplotype blocks) . SNPs do not necessarily segregate in all replicates and time points. c: window size $=$5 000 SNPs, which segregate in all replicates and time points.}
\centering
\begin{tabular}{ccc}
  \hline
 a & b & c \\ 
  \hline
0.24\% & 0.28\% & 0.24\% \\ 
   \hline
\end{tabular}
\label{table:S4}
\end{table}
\newpage

\begin{table}[H] %S5: ratio enriched window
\centering
\caption[Number of candidate windows at each time point]{Absolute number and fraction of candidate windows at each generation. a: windows size $=$ 5 000 SNPs. SNPs do not necessarily segregate in all replicates and time points. b: window size $=$13 025 SNPs. SNPs do not necessarily segregate in all replicates and time points. c: window size $=$5 000 SNPs, which segregate in all replicates and time points.}
\begin{tabular}{ccccc}
  \hline
 generation & a & b & c \\ 
  \hline
10 & 186 (0.18) & 78 (0.20) & 62 (0.17) \\ 
20 & 224 (0.22) & 109 (0.28) & 83 (0.23) \\ 
30 & 196 (0.19) & 90 (0.23) & 72 (0.20) \\ 
40 & 235 (0.23) & 111 (0.28) & 83 (0.23) \\ 
50 & 225 (0.22) & 92 (0.23) & 69 (0.19) \\ 
60 & 233 (0.23) & 97 (0.25) & 74 (0.21) \\ 
\hline
\end{tabular}
\label{table:S5}
\end{table}
\newpage

\begin{table}[H] %S6: number of candidate SNPs
\centering
\caption[Number of candidate SNPs at each time point]{Number of candidate SNPs at each time point}
\begin{tabular}{cc}
  \hline
generation & number of candidate SNPs \\ 
  \hline
 10 & 27 290 \\ 
 20 & 42 736 \\ 
 30 & 31 002 \\ 
 40 & 64 974 \\ 
 50 & 48 344 \\ 
 60 & 56 166 \\ 
   \hline
\end{tabular}
\label{table:S6}
\end{table} 
\newpage

\begin{table}[H] %S7: number of candidate SNPs, simulated
\centering
\caption[Number of candidate SNPs at each time point (simulated data)]{Number of candidate SNPs at each time point in the simulated Evolve and Resequence data.\\
true positives: SNPs that are candidate SNPs and s$>$0\\
false positives: SNPs that are candidate SNPs and s=0}
\begin{tabular}{cccc}
  \hline
generation & number of candidates SNPs & true positives & false positives \\ 
  \hline
10 & 35 954 &  13 & 35 941 \\ 
20 & 108 129 &  42 & 108 087 \\ 
30 & 106 441 &  50 & 106 391 \\ 
40 & 142 696 &  57 & 142 639 \\ 
50 & 177 052 &  72 & 176 980 \\ 
60 & 194 573 &  71 & 194 502 \\ 
   \hline
\end{tabular}
\label{table:S7}
\end{table}
\newpage

\begin{table}[H] %S8: marginal significant SNPs
\centering
\caption[Marginal significant candidate SNPs in blocks with fluctuating HADR]{Highest -log$_{10}$(\textit{p}$-$value) in haplotype blocks with HADR fluctuation over time. The first row in the table shows the applied 5 \% FDR cut-off for autosomes. The second row contains the highest -log$_{10}$(\textit{p}$-$value) observed. Row three to eleven depict the highest -log$_{10}$(\textit{p}$-$values) for different haplotype blocks. We only depict haplotype blocks with pronounced HADR fluctuations at certain time points.}
\begin{tabular}{cccccc}
generation & 20 & 30 & 40 & 50 & 60\\
\hline
cut-off & 10 & 14 & 15 & 18 & 19 \\
max & 74.06 & 66.74 & 78 & 102.5 & 112.85\\
3.8 & 15.95 & 14.1 & 23.37 &  &  \\
3.12 & 12.09 & 13.09 & 22.02 &  &  \\
3.33 & 18.65 & 14.69 & 19.34 &  &  \\
3.24 & 22.86 & 12.48 & 20.87 &  &  \\
3.9 & 15.30 & 13.58 & 24.56 &  &  \\
2.23 & 19.17 & 13.55 & 24.74 &  &  \\
2.7 & 17.05 & 18.76 & 23.00 &  &  \\
3.47 &  &  & 21.44 & 26.8 & 30.85 \\
2.15 &  &  & 32.21 & 32.63 & 30.03 \\
\hline
\end{tabular}
\label{table:S8}
\end{table}
\end{document}
